# Supplementary material for: Transcriptome Analyses of Chicken Primary Macrophages Infected With Attenuated Salmonella Typhimurium Mutants
Source: Front Microbiol. 2022 May 3;13:857378. doi: 10.3389/fmicb.2022.857378 (PMC9111174; doi:10.3389/fmicb.2022.857378)
Supplement: Supplementary file 1 [file Table_1.XLSX]

## Sheet: Primers
Supplementary Table 1. Primers used in the present study.
Primer name	Sequence	Description
SDP001	GGATCCCCGGGTACCGAG	pUC19_fwd
SDP002	GCATGCAAGCTTGGCGTAATC	pUC19_rev
SDP003	CCATGATTACGCCAAGCTTGCATGCCTTGTCTTATTTGACGTATTCGATC	UP_ompR-envZ_fwd
SDP004	GAATAGGAACTTCTGTCTGTACTCCCAAAGG	UP_ompR-envZ_rev
SDP005	GGAGTACAGACAGAAGTTCCTATTCTCTAGAAAGTATAG	FRT-cat-FRT_fwd
SDP006	TACCTCCCTTTCGAAGTTCCTATACTTTCTAGAGAATAG	FRT-cat-FRT_rev
SDP007	GTATAGGAACTTCGAAAGGGAGGTATTACCCTC	DOWN-ompR-envZ_fwd
SDP008	ATTCGAGCTCGGTACCCGGGGATCCTACCCGATCTATCATATCGATAAC	DOWN-ompR-envZ_rev
SDP009	TCGATCGCATTGACGTACCAGTTTGCTTCGC	Amlify-up-FRT-down_fwd
SDP010	CGATAACATCGTTAAGCCCGTGTCCAAAGCAGG	Amlify-up-FRT-down_rev
SDP011	CCTTCGTCAAGCAGGCGAACGGCAG	check deletion of ompR-envZ in chromosome-fwd
SDP012	CGCCTTCAAAATTGAACACGCCGTCGTCATCC	check deletion of ompR-envZin chromosome-rev
SDP015	CCATGATTACGCCAAGCTTGCATGCTTCGATCGCGATGTCTGG	UP-phoPQ_fwd
SDP016	GAATAGGAACTTCCTCTTCTCCCTTGTGTTAACAATAAG	UP-phoPQ_rev
SDP017	AAGGGAGAAGAGGAAGTTCCTATTCTCTAGAAAGTATAG	FRT-cat-FRT_fwd
SDP018	GCACAGAAATGTGAAGTTCCTATACTTTCTAGAGAATAG	FRT-cat-FRT_rev
SDP019	GTATAGGAACTTCACATTTCTGTGCGTTCTTCC	DOWN-phoPQ_fwd
SDP020	ATTCGAGCTCGGTACCCGGGGATCCATGTGGGCAGTGCTGACG	DOWN-phoPQ_rev
SDP021	TTCGATCGCGATGTCTGGGGCTATATTGCG	Amlify-up-FRT-down_fwd
SDP022	TGGGCAGTGCTGACGCATTTGCAGC	Amlify-up-FRT-down_rev
SDP023	TCCTCGGTAAAATCAACGGCGCCGTAGG	check deletion of phoPQ in chromosome-fwd
SDP024	CTCCCGTTGCAGGACGTAATCGGCAAAACC	check deletion of phoPQ in chromosome-rev
SDP027	CCATGATTACGCCAAGCTTGCATGCGCCGCACGCGATCTCGGC	UP-sifA_fwd
SDP028	GAATAGGAACTTCATTAATCTCACTTATACTGGAGTAAAAATGACTACATAATTGATTAAATC	UP-sifA_rev
SDP029	AGTGAGATTAATGAAGTTCCTATTCTCTAGAAAGTATAG	FRT-cat-FRT_fwd
SDP030	CGTCGTCTGATTGAAGTTCCTATACTTTCTAGAGAATAG	FRT-cat-FRT_rev
SDP031	GTATAGGAACTTCAATCAGACGACGCTTTCTC	DOWN-sifA_fwd
SDP032	ATTCGAGCTCGGTACCCGGGGATCCCTGAAAAAATCGCCATCGTC	DOWN-sifA_rev
SDP033	GCCGCACGCGATCTCGGCG	Amlify-up-FRT-down_fwd
SDP034	CTGAAAAAATCGCCATCGTCAGTGAATGTTGAGCG	Amlify-up-FRT-down_rev
SDP035	CGCATCTATGGGCTGAAAATATTCCTGAGC	check deletion of sifA in chromosome-fwd
SDP036	GTGCGAGAACAGCAACGACCAAAAGC	check deletion of sifA in chromosome-rev
SDP039	CCATGATTACGCCAAGCTTGCATGCATCTCCTTCCATCCGGATG	UP-SPI 13_fwd
SDP040	AATAGGAACTTCTATTCTGTCCTGTAGTTATCATTTC	UP-SPI 13_rev
SDP041	ACAGGACAGAATAGAAGTTCCTATTCTCTAGAAAGTATAG	FRT-cat-FRT_fwd
SDP042	TAAGTTTTAACAGAAGTTCCTATACTTTCTAGAGAATAG	FRT-cat-FRT_rev
SDP043	GTATAGGAACTTCTGTTAAAACTTACTATTACTGCCTTTATTATG	DOWN-SPI 13_fwd
SDP044	ATTCGAGCTCGGTACCCGGGGATCCCCATTATTTTCGCCTGTTCG	DOWN-SPI 13_rev
SDP045	ATCTCCTTCCATCCGGATGAGCGCGTC	Amlify-up-FRT-down_fwd
SDP046	CCATTATTTTCGCCTGTTCGCTTGGCATCGC	Amlify-up-FRT-down_rev
SDP047	GGCGATAGCGGGTCTAATGGTTGAAAATGCTCC	check deletion of SPI 13 in chromosome-fwd
SDP048	GCATTAATGGCGCAGTCGCGAAAATCCAACAATTATTTATGG	check deletion of SPI 13 in chromosome-rev
SDP051	CCATGATTACGCCAAGCTTGCATGCCTGAATATATACGGTTGTTGAGATAAAATTCTC	UP-sseJ_fwd
SDP052	AATAGGAACTTCAGTTCCATCGGCTGCGGTAC	UP-sseJ_rev
SDP053	AGCCGATGGAACTGAAGTTCCTATTCTCTAGAAAGTATAG	FRT-cat-FRT_fwd
SDP054	TAAGGAGGACACTGAAGTTCCTATACTTTCTAGAGAATAG	FRT-cat-FRT_rev
SDP055	TATAGGAACTTCAGTGTCCTCCTTACTTTATTAAACACG	DOWN-sseJ_fwd
SDP056	ATTCGAGCTCGGTACCCGGGGATCCCAGGGCCGACGCCTACATAC	DOWN-sseJ_rev
SDP057	CCAAAACTGAGACTGCCAACCGGATAACAAACAGC	Amlify-up-FRT-down_fwd
SDP058	GGGCCGACGCCTACATACCACCACG	Amlify-up-FRT-down_rev
SDP059	GGCGATAGCGGGTCTAATGGTTGAAAATGCTCC	check deletion of sseJ in chromosome-fwd
SDP060	GCGCACACTCAATAATGATAGCAGTCAGATAATATGTACCAGGC	check deletion of sseJ in chromosome-rev
SDP063	CCATGATTACGCCAAGCTTGCATGCTTTTATACCCCACCCGAATAAAG	UP-ssrAB_fwd
SDP064	AATAGGAACTTCAATGCTTCCCTCCAGTTG	UP-ssrAB_rev
SDP065	GGAGGGAAGCATTGAAGTTCCTATTCTCTAGAAAGTATAG	FRT-cat-FRT_fwd
SDP066	GGACGCCCCTGGGAAGTTCCTATACTTTCTAGAGAATAG	FRT-cat-FRT_rev
SDP067	GTATAGGAACTTCCCAGGGGCGTCCGATGGTATTAAG	DOWN-ssrAB_fwd
SDP068	ATTCGAGCTCGGTACCCGGGGATCCAGAATGAGGGGAAGAAATCTATTTCAGC	DOWN-ssrAB_rev
SDP069	CCCCACCCGAATAAAGTTTATGGTGATTGCG	Amlify-up-FRT-down_fwd
SDP070	GCTCTTGTCCGGTACGAGTCAACGCTTCC	Amlify-up-FRT-down_rev
SDP071	TTTTTCCACTAAATGTAGCTGTTATCAATGG	check deletion of ssrAB in chromosome-fwd
SDP072	TTATGTCCGCCATCAAAGCGTACC	check deletion of ssrAB in chromosome-rev
SDP113	accatgattacgccaagcttgcatgGTCAGCCGTCCGCCATCATTTTG	UP-SPI2_fwd
SDP114	gaataggaacttcATGCTTTTGGTATGCTTCTTCAGG	UP-SPI2_rev
SDP115	taccaaaagcatGAAGTTCCTATTCTCTAGAAAGTATAG	CatF1_fwd
SDP116	ctcatggaaaacGGTGTAACAAGGGTGAACAC	CatF1_rev
SDP117	cccttgttacaccGTTTTCCATGAGCAAACTGAAAC	CatF2_fwd
SDP118	ttgcgcataatgGAAGTTCCTATACTTTCTAGAGAATAG	CatF2_rev
SDP119	gtataggaacttcCATTATGCGCAACAACACC	Down-SPI2_fwd
SDP120	attcgagctcggtacccggggatccACGGATTTGTCGGTGGTAAAAG	Down-SPI2_rev
SDP121	GTCAGCCGTCCGCCATCATTTTGC	Amlify-up-FRT-down_fwd
SDP122	ACGGATTTGTCGGTGGTAAAAGTAAAGG	Amlify-up-FRT-down_rev
SDP123	ACGCGTTCCATCTTTTTTATCACC	check deletion of SPI2 in chromosome-fwd
SDP124	CAGAACGTTTACGGATAAAGGACG	check deletion of SPI2 in chromosome-rev
SDP129	ccatgattacgccaagcttgcatgcATGAAGAATTTTTTCAAAATAATTACTGATTTC	UP_sopF_fwd
SDP130	aataggaacttcCAAGCTTATTATCAGTCTCTTTAAAAG	UP_sopF_rev
SDP131	gataataagcttgGAAGTTCCTATTCTCTAGAAAGTATAG	catF1_fwd
SDP132	ctcatggaaaacGGTGTAACAAGGGTGAACAC	catF1_rev
SDP133	cccttgttacaccGTTTTCCATGAGCAAACTGAAAC	catF2_fwd
SDP134	attcaggagacatGAAGTTCCTATACTTTCTAGAGAATAG	catF2_rev
SDP135	tataggaacttcATGTCTCCTGAATTTTTATGACTAATATAG	Down_sopF_fwd
SDP136	attcgagctcggtacccggggatccAGACCGTGACCTATGACTTTG	Down_sopF_rev
SDP137	ATGAAGAATTTTTTCAAAATAATTACTGATTTCATC	Amlify-up-FRT-down_fwd
SDP138	AGACCGTGACCTATGACTTTGAAC	Amlify-up-FRT-down_rev
SDP139	TATTTCATTCTCTGACACTGTAATTTTTCG	check deletion of sopF in chromosome-fwd
SDP140	TATGAACCTGAACGGTGACTATATTTCC	check deletion of sopF in chromosome-rev
SDP179	gattacgccaagcttgcatgCTTCCCCTTCACTTCTTG	sitABCD_UP_fwd
SDP180	taggaacttcAGTATCCCTCGCAACAATG	sitABCD_UP_rev
SDP181	gagggatactGAAGTTCCTATTCTCTAGAAAG	catF1_fwd
SDP182	catggaaaacGGTGTAACAAGGGTGAAC	catF1_rev
SDP183	ttgttacaccGTTTTCCATGAGCAAACTG	catF2_fwd
SDP184	caaaaaagtgGAAGTTCCTATACTTTCTAGAG	catF2_rev
SDP185	taggaacttcCACTTTTTTGCCTGCTATTCAG	sitABCD_DOWN_fwd
SDP186	agctcggtacccggggatccGACCTGCTTTACTGGCGTTG	sitABCD_DOWN_rev
SDP187	CCCCTTCACTTCTTGCGCTGATATTTTTCCGGC	Amlify-up-FRT-down_fwd
SDP188	GACCTGCTTTACTGGCGTTGAGGACCAAAGC	Amlify-up-FRT-down_rev
SDP189	CCAATGGCGTAGTGGCTGGACCAAAAGG	check deletion iof sitABCD in chromosome-fwd
SDP190	CCTGACGTCAGCGGGGAGCTAAACACC	check deletion iof sitABCD in chromosome-rev
SDP193	gattacgccaagcttgcatgAACCGCGCGGTCGTGACG	feoA_UP_fwd
SDP194	taggaacttcACGACCTACTTGTTTCTTACTAACTGGATGTATACCTC	feoA_UP_rev
SDP195	agtaggtcgtGAAGTTCCTATTCTCTAGAAAG	catF1_fwd
SDP196	catggaaaacGGTGTAACAAGGGTGAAC	catF1_rev
SDP197	ttgttacaccGTTTTCCATGAGCAAACTG	catF2_fwd
SDP198	ccgacgaaggGAAGTTCCTATACTTTCTAGAG	catF2_rev
SDP199	taggaacttcCCTTCGTCGGGTAGCGAC	feoC_DOWN_fwd
SDP200	agctcggtacccggggatccGCATTGCAGCCATTGCGTAAC	feoC_DOWN_rev
SDP201	AACCGCGCGGTCGTGACGCC	Amlify-up-FRT-down_fwd
SDP202	GCAGCCATTGCGTAACGCATCAGCC	Amlify-up-FRT-down_rev
SDP203	GATGGCGTTGAAACCATGAACGACCTGCTACC	check deletion of feoABC in chromosome-fwd
SDP204	GGCAAATTCATCCAGCCAGCATAATGAGAACGG	check deletion of feoABC in chromosome-rev
SDP224	ccatgattacgccaagcttgcatgcACATTATTCGCCGATGCG	sspH2_UP_FWD
SDP225	gaataggaacttcAACAAAAAACCTTTATAAATTTACATATAGTATC	sspH2_UP_rev
SDP226	aggttttttgttGAAGTTCCTATTCTCTAGAAAGTATAG	catF1_fwd
SDP227	ctcatggaaaacGGTGTAACAAGGGTGAACAC	catF1_rev
SDP228	cccttgttacaccGTTTTCCATGAGCAAACTGAAAC	catF2_fwd
SDP229	tcacctggtgcaGAAGTTCCTATACTTTCTAGAGAATAG	catF2_rev
SDP230	gtataggaacttcTGCACCAGGTGAATGAGG	sspH2_DOWN_fwd
SDP231	attcgagctcggtacccggggatccATCGAGACCACCAGCACG	sspH2_DOWN_rev
SDP232	TCGCCGATGCGGCGTATCTTAAATCAGAGG	Amlify-up-FRT-down_fwd
SDP233	ATCGAGACCACCAGCACGATAGATAACCGACTC	Amlify-up-FRT-down_rev
SDP234	GCATTCAATCACCCTTACTGGATGTGTCGTGG	check deletion of sspH2 in chromosome-fwd
SDP235	TGCCAGGTCATTGCGTACCATCCACC	check deletion of sspH2 in chromosome-rev
SDP248	ccatgattacgccaagcttgcatgcTTTTTCCTCGTCATGTTGTTTTATTTTTTTAC	mgtRBC_UP_fwd
SDP249	aataggaacttcTTTTTCTGGAAGAATAAGTACGTG	mgtRBC_UP_rev
SDP250	tcttccagaaaaaGAAGTTCCTATTCTCTAGAAAGTATAG	catF1_fwd
SDP251	ctcatggaaaacGGTGTAACAAGGGTGAACAC	catF1_rev
SDP252	cccttgttacaccGTTTTCCATGAGCAAACTGAAAC	catF2_fwd
SDP253	ggcgtcacctcgGAAGTTCCTATACTTTCTAGAGAATAG	catF2_rev
SDP254	gtataggaacttcCGAGGTGACGCCATGCAAAAAAG	mgtRBC_DOWN_fwd
SDP255	attcgagctcggtacccggggatccTTAATCAAATACGCCATTAATAATCGCC	mgtRBC_DOWN_rev
SDP256	CCTCGTCATGTTGTTTTATTTTTTTACGTGCAGG	Amlify-up-FRT-down_fwd
SDP257	TTAATCAAATACGCCATTAATAATCGCCGTGACC	Amlify-up-FRT-down_rev
SDP258	TGGATTTTTCAATCGTGAGCAGGAAGGTTAGC	check deletion of mgtRBC in chromosome-fwd
SDP259	GGATGTATATACCAAAATATTCCCGGCTTATCAGC	check deletion of mgtRBC in chromosome-rev
