# Supplementary material for: Transcriptome Analyses of Chicken Primary Macrophages Infected With Attenuated Salmonella Typhimurium Mutants
Source: Front Microbiol. 2022 May 3;13:857378. doi: 10.3389/fmicb.2022.857378 (PMC9111174; doi:10.3389/fmicb.2022.857378)
Supplement: Supplementary file 2 [file Table_2.XLSX]

## Sheet: UK1
Supplementary Table 2. Pathways enriched among the genes upregulated in macrophages infected with UK1.
Pathway	Total	Hits	P-value
Cytokine-cytokine receptor interaction	196	12	2.22e-07
NOD-like receptor signaling pathway	123	9	2.08e-06
Toll-like receptor signaling pathway	82	7	1.17e-05
Influenza A	129	8	2.8e-05
AGE-RAGE signaling pathway in diabetic complications	90	6	0.00021
Herpes simplex infection	146	7	0.000465
Salmonella infection	68	5	0.00047
Cytosolic DNA-sensing pathway	43	4	0.000746
Apoptosis	122	6	0.00108
RIG-I-like receptor signaling pathway	56	4	0.00202
GnRH signaling pathway	84	4	0.00871
Necroptosis	128	4	0.0353
MAPK signaling pathway	261	6	0.0398
ErbB signaling pathway	78	3	0.0399

## Sheet: crp-cya mutant
Supplementary Table 2. Pathways enriched among the genes upregulated in macrophages infected with the crp-cya mutant.
Pathway	Total	Hits	P-value
Toll-like receptor signaling pathway	82	8	7.76e-07
Cytokine-cytokine receptor interaction	196	11	1.47e-06
NOD-like receptor signaling pathway	123	9	1.72e-06
AGE-RAGE signaling pathway in diabetic complications	90	7	1.87e-05
Influenza A	129	8	2.37e-05
Salmonella infection	68	6	3.82e-05
Cytosolic DNA-sensing pathway	43	4	0.000687
Apoptosis	122	6	0.000958
GnRH signaling pathway	84	5	0.00112
Herpes simplex infection	146	6	0.00242
MAPK signaling pathway	261	8	0.0029
ErbB signaling pathway	78	4	0.00622
RIG-I-like receptor signaling pathway	56	3	0.0159
Focal adhesion	188	5	0.0323

## Sheet: crp-cya-phoPQ mutant
Supplementary Table 2. Pathways enriched among the genes upregulated in macrophages infected with the crp-cya-phoPQ mutant.
Pathway	Total	Hits	P-value
NOD-like receptor signaling pathway	123	10	5.26e-07
Cytokine-cytokine receptor interaction	196	12	7.32e-07
Toll-like receptor signaling pathway	82	8	2.06e-06
Apoptosis	122	8	4e-05
AGE-RAGE signaling pathway in diabetic complications	90	7	4.27e-05
Influenza A	129	8	5.98e-05
Salmonella infection	68	6	7.77e-05
Herpes simplex infection	146	7	0.000872
Cytosolic DNA-sensing pathway	43	4	0.0011
GnRH signaling pathway	84	5	0.00196
RIG-I-like receptor signaling pathway	56	4	0.00294
MAPK signaling pathway	261	8	0.00631
ErbB signaling pathway	78	4	0.00959
Necroptosis	128	4	0.0484

## Sheet: crp-cya-sifA mutant
Supplementary Table 2. Pathways enriched among the genes upregulated in macrophages infected with the crp-cya-sifA mutant.
Pathway	Total	Hits	P-value
Toll-like receptor signaling pathway	82	9	1.57e-07
NOD-like receptor signaling pathway	123	10	5.26e-07
Cytokine-cytokine receptor interaction	196	12	7.32e-07
Apoptosis	122	8	4e-05
AGE-RAGE signaling pathway in diabetic complications	90	7	4.27e-05
Influenza A	129	8	5.98e-05
Salmonella infection	68	6	7.77e-05
GnRH signaling pathway	84	6	0.000253
Herpes simplex infection	146	7	0.000872
Cytosolic DNA-sensing pathway	43	4	0.0011
MAPK signaling pathway	261	9	0.00166
RIG-I-like receptor signaling pathway	56	4	0.00294
ErbB signaling pathway	78	4	0.00959
Necroptosis	128	4	0.0484

## Sheet: crp-cya-sopF mutant
Supplementary Table 2. Pathways enriched among the genes upregulated in macrophages infected with the crp-cya-sopF mutant.
Pathway	Total	Hits	P-value
Cytokine-cytokine receptor interaction	196	12	9.97e-08
Toll-like receptor signaling pathway	82	7	7.41e-06
NOD-like receptor signaling pathway	123	8	1.19e-05
AGE-RAGE signaling pathway in diabetic complications	90	7	1.38e-05
Salmonella infection	68	6	2.94e-05
Influenza A	129	7	0.000142
Apoptosis	122	6	0.000752
GnRH signaling pathway	84	5	0.000914
MAPK signaling pathway	261	8	0.00216
ErbB signaling pathway	78	4	0.0053
Cytosolic DNA-sensing pathway	43	3	0.00682
Herpes simplex infection	146	5	0.01
Focal adhesion	188	5	0.0272
