# Supplementary material for: Transcriptome Analyses of Chicken Primary Macrophages Infected With Attenuated Salmonella Typhimurium Mutants
Source: Front Microbiol. 2022 May 3;13:857378. doi: 10.3389/fmicb.2022.857378 (PMC9111174; doi:10.3389/fmicb.2022.857378)
Supplement: Supplementary file 3 [file Table_3.XLSX]

## Sheet: UK1
Supplementary Table 3. Pathways enriched among the genes downregulated in macrophages infected with UK1.
Pathway	Total	Hits	P-value
ABC transporters	40	2	0.0207
Insulin signaling pathway	120	3	0.0286
mTOR signaling pathway	140	3	0.0423
Cellular senescence	141	3	0.0431

## Sheet: crp-cya mutant
Supplementary Table 3. Pathways enriched among the genes downregulated in macrophages infected with the crp-cya mutant.
Pathway	Total	Hits	P-value
Insulin signaling pathway	120	5	0.0012
p53 signaling pathway	65	3	0.00961
Cellular senescence	141	4	0.0149
ABC transporters	40	2	0.0302
Cell cycle	114	3	0.0422

## Sheet: crp-cya-phoPQ mutant
Supplementary Table 3. Pathways enriched among the genes downregulated in macrophages infected with the crp-cya-phoPQ mutant.
Pathway	Total	Hits	P-value
Insulin signaling pathway	120	5	0.000651
ABC transporters	40	3	0.00167
Tryptophan metabolism	39	2	0.0226
Metabolic pathways	1260	13	0.0231
Glutathione metabolism	44	2	0.0284
Drug metabolism - other enzymes	56	2	0.0442

## Sheet: crp-cya-sifA mutant
Supplementary Table 3. Pathways enriched among the genes downregulated in macrophages infected with the crp-cya-sifA mutant.
Pathway	Total	Hits	P-value
ABC transporters	40	3	0.00185
Insulin signaling pathway	120	4	0.0061
Peroxisome	79	3	0.0126
Tryptophan metabolism	39	2	0.0241
Glutathione metabolism	44	2	0.0302
Metabolic pathways	1260	13	0.0313
Drug metabolism - other enzymes	56	2	0.047

## Sheet: crp-cya-sopF mutant
Supplementary Table 3. Pathways enriched among the genes downregulated in macrophages infected with the crp-cya-sopF mutant.
Pathway	Total	Hits	P-value
ABC transporters	40	2	0.0207
Insulin signaling pathway	120	3	0.0286
Cellular senescence	141	3	0.0431
