# Supplementary material for: Transcriptome Analyses of Chicken Primary Macrophages Infected With Attenuated Salmonella Typhimurium Mutants
Source: Front Microbiol. 2022 May 3;13:857378. doi: 10.3389/fmicb.2022.857378 (PMC9111174; doi:10.3389/fmicb.2022.857378)
Supplement: Supplementary file 4 [file Table_4.XLSX]

## Sheet: ∆cya-crp-∆phoPQ
Genes differentially expressed in primary macrophages infected with S. Typhimurium Δcrp-cya-ΔphoPQ compared to Δcrp-cya.
Gene	Description	Fold change	P-value
TASL	TLR Adaptor Interacting With Endolysosomal SLC15A	3	0.0089
AP5S1	Adaptor Related Protein Complex 5 Subunit Sigma 1	2.1	0.0137
CALM1	Calmudin 1	2.1	0.0561
PTGS2	Prostaglandin-Endoperoxide Synthase 2	2.3	0.0577
CCL1	C-C Motif Chemokine Ligand 1	3.9	0.0613
CDC42BPA	CDC42 binding protein kinase alpha	2.6	0.0845
TNFAIP8	TNF Alpha Induced Protein 8	3.2	0.0863

## Sheet: ∆cya-crp-∆sifA
Genes differentially expressed in primary macrophages infected with S. Typhimurium Δcrp-cya-ΔsifA compared to Δcrp-cya.
Gene	Description	Fold change	P-value
DBNDD1	Dysbindin Domain Containing 1	4.8	0.036
AWAT1	Acyl-CoA Wax Alcohol Acyltransferase	3.7	0.0596
ENSGALG00000046046	N/A	2.3	0.0598

## Sheet: ∆cya-crp-∆sopF
Genes differentially expressed in primary macrophages infected with S. Typhimurium Δcrp-cya-ΔsopF compared to Δcrp-cya.
Gene	Description	Fold change	P-value
THBS1	Thrombospondin 1	3.2	0.0142
